# Supplementary material for: Sequences Related to Chimay Rhabdovirus Are Widely Distributed in Ixodes ricinus Ticks across England and Wales
Source: Viruses. 2024 Mar 26;16(4):504. doi: 10.3390/v16040504 (PMC11054956; doi:10.3390/v16040504)
Supplement: Supplementary file 1 [file viruses-16-00504-s001.zip]

Archive with 1 entries (1 files):
- viruses-2897717-supplementary.pdf
